# Supplementary material for: Role of NADPH Oxidases in Stroke Recovery
Source: Antioxidants (Basel). 2024 Aug 30;13(9):1065. doi: 10.3390/antiox13091065 (PMC11428334; doi:10.3390/antiox13091065)
Supplement: Supplementary file 1 [file antioxidants-13-01065-s001.zip]

Archive with 1 entries (1 files):
- antioxidants-3142924-supplementary.pdf
